# Supplementary material for: Potential feasibility of a novel over‐the‐wire microelectrode catheter for recording coronary sinus electrograms in patients with cardiac resynchronization therapy devices
Source: J Arrhythm. 2023 May 28;39(4):645–7. doi: 10.1002/joa3.12876 (PMC10407166; doi:10.1002/joa3.12876)
Supplement: Supplementary file 1 — Data S1. [file JOA3-39-645-s001.zip]

Archive with 2 entries (2 files):
- JOA3_12876-sup-0001-TableS1.docx
- JOA3_12876-sup-0002-VideoS1.mpg
